# Supplementary material for: PLAG1 fusions define a third subtype of CNS embryonal tumor with PLAG family gene alteration
Source: Acta Neuropathol. 2025 Aug 2;150(1):12. doi: 10.1007/s00401-025-02917-z (PMC12317869; doi:10.1007/s00401-025-02917-z)
Supplement: Supplementary file 2 — Supplementary file2 (XLSX 24 KB) [file 401_2025_2917_MOESM2_ESM.xlsx]

## Sheet: S1_summary
ID	Prediction	Maxscore v12.8	Tissue	Fusion	MRI	Figure/Table	Localization	Dx	Age	Sex	Metastasis at diagnosis	Outcome
A111	ET_PLAG	0.782	FFPE	TMEM68::PLAG1	yes	Figure 5C	infratentorial	embryonal tumor	4-7	f	yes	alive
A398	EPN_SPINE_MYCN	0.315	FFPE/FF	ASAP1::PLAG1	yes	Figure 5C	infratentorial	LGG	4-7	m	yes	dead
A397	ET_PLAG	0.993	FFPE/FF	ADGRG1::PLAG1	yes	Figure 5C	supratentorial	Ependymoma	0-3	m	no	alive
A395	ET_PLAG	0.996	FFPE/FF	TMEM68::PLAG1	yes	Figure 5C	infratentorial	embryonal tumor	4-7	f	no	alive
A399	pedHGG_MYCN	0.506	no	CHD7::PLAG1	yes	Figure 5C	infratentorial	High grade neuroepithelial tumour with PLAG1 fusion	0-3	f	no	alive
A405	ET_PLAG	0.984	FFPE	NCALD::PLAG1	no	Table 1	supratentorial	Ependymoma	0-3	f	no	alive
A137	ET_PLAG	0.984	FFPE	HNRNPK::PLAG1	no	Table 1	supratentorial	PNET	8-11	m	yes	alive
A400	ET_PLAG	0.986	no	LOC105378102::PLAG1	no	Table 1	supratentorial	Ependymoma	8-11	m	no	dead
A139	ET_PLAG	0.957	no	TCF4::PLAG1	no	Table 1	supratentorial	Ependymoma	4-7	m	no	alive
A403	ET_PLAG	0.26	no	no	no	Table 1	NA	Oligodendroglioma	8-11	m	no	alive
A142	ET_PLAG	0.998	no	no	no	NA	NA	NA	4-7	m	no	NA
A404	ET_PLAG	0.792	no	no	no	NA	NA	NA	NA	f	no	NA

## Sheet: S2_chemo+targeted therapy
Alteration	ID	type	protocol	cyclophosphamide	vincristine	cisplatin	methotrexate	carboplatin	etoposide	temozolomide	thiotepa	Afatinib	Bevacizumab	Thalidomid	Fenofibrat	Celecoxib	other
TMEM68::PLAG1	A395	carboplatin/etoposide	carboplatin/etoposide					carboplatin	etoposide
TMEM68::PLAG1	A111	induction/HDCT(with ASCR)	Head Start II (with HDCT/ASCR)	cyclophosphamide	vincristine	cisplatin	methotrexate	carboplatin	etoposide		thiotepa
TMEM68::PLAG1	A111	other	MEMMAT	cyclophosphamide					etoposide				bevacizumab	thalidomid	fenofibrat	celecoxib
ADGRG1::PLAG1	A397	other	modified MEMMAT	cyclophosphamide										thalidomid	fenofibrat	celecoxib	sirolimus
ADGRG1::PLAG1	A397	other	temozolomide							temozolomide
ASAP1::PLAG1	A398	low-grade glioma CTX	SIOP-E LGG 2004		vincristine			carboplatin
ASAP1::PLAG1	A398	targeted drug therapy	Afatinib									Afatinib
CHD7::PLAG1	A399	intensifiedCTX(no ASCR)	Head Start II (HDCT not given)	cyclophosphamide	vincristine	cisplatin	methotrexate		etoposide

## Sheet: S3_location tumor at diagnosis
Alteration	ID	Location primary tumor	Specific location primary tumor	metastases at presentation	# of relapses/progressions	local	distant
TMEM68::PLAG1	A395	infratentorial	4th ventricle with nodule extending into the left foramen Luschkae	M0	0	NA	NA
TMEM68::PLAG1	A111	infratentorial	multifocal cerebellar lesions, multiple metastatic spinal leptomeningeal lesions	M3	1	0	1
ADGRG1::PLAG1	A397	supratentorial	left parieto-occipital	M0	3	0	3
ASAP1::PLAG1	A398	infratentorial	4th ventricle extending into the cervical canal, cerebellar leptomeningeal metastases and extensive spinal leptomeningeal metastases	M3	2	0	2
CHD7::PLAG1	A399	infratentorial	4th ventricle	M0	1	1	0

## Sheet: S4_location distant relapses
Alteration	ID	Location primary tumor	Specific location primary tumor	metastases at presentation	distant relapse/progression number
TMEM68::PLAG1	A111	infratentorial	spinal leptomeningeal lesions	M3	1
ADGRG1::PLAG1	A397	supratentorial	leptomeningeal supratentorial	M0	3
ASAP1::PLAG1	A398	infratentorial	cerebellar and left occipital leptomeningeal metastases	M3	2

## Sheet: S5_radiation dose
Alteration	ID	RT_primary	RT_primary_dose	RT_relapse	RT_relapse_dose
TMEM68::PLAG1	A395	CSI/boost	23.4Gy CSI / 54Gy tumor bed	NA	NA
TMEM68::PLAG1	A111	CSI/boost	36Gy CSI / 54Gy posterior fossa / 45Gy boost spine metastases	NA	NA
ADGRG1::PLAG1	A397	local	54Gy tumor bed / 59.4Gy residual tumor	CSI/boost	36Gy CSI / 54Gy tumor bed
ASAP1::PLAG1	A398	no	NA	CSI/boost	39.5Gy CSI / 48.5Gy metastases
CHD7::PLAG1	A399	CSI/boost	23.4Gy CSI / 54Gy tumor bed	NA	NA
